# Supplementary material for: An Inducible Microbacterium Prophage vB_MoxS-R1 Represents a Novel Lineage of Siphovirus
Source: Viruses. 2022 Mar 31;14(4):731. doi: 10.3390/v14040731 (PMC9030533; doi:10.3390/v14040731)
Supplement: Supplementary file 1 [file viruses-14-00731-s001.zip]

Archive with 1 entries (1 files):
- viruses-1588889-supplementary.pdf
